# Supplementary material for: Parallel adaptation and admixture drive the evolution of virulence in the grapevine downy mildew pathogen
Source: PLoS Pathog. 2026 Mar 10;22(3):e1014041. doi: 10.1371/journal.ppat.1014041 (PMC13048484; doi:10.1371/journal.ppat.1014041)
Supplement: S1 Table — (XLSX) [file ppat.1014041.s010.xlsx]

## Sheet: TableS1
Assembly statistics of the Pv1419_1 genome
HiFiasm assembly results	Haplotype 1	Haplotype 2
Total contig length (bp)	112,759,349	115,248,436
N. of contigs	88	69
Contig N50 Length (bp)	5,075,331	5,040,760
Contig N50 index	8	9
Maximum contig length (bp)	14,978,608	12,725,610
Haplosync pseudomolecule reconstruction	Haplotype 1	Haplotype 2	Unplaced contigs
Total pseudomolecule length (bp)*	109,235,593	106,290,128	12,500,064
N. of pseudomolecules*	17	17	105
N. of pseudomolecules with 2 terminal telomeric repeats	15	14	-
N. of pseudomolecules with only 1 terminal telomeric repeat	2	3	-
GC content (%)	45	45	44
Complete BUSCO (%) (alveolata_odb10)	95.9	95.9	0.6
Complete BUSCO (%) (stramenopiles_odb10)	100.0	100.0	0
