# Supplementary material for: Parallel adaptation and admixture drive the evolution of virulence in the grapevine downy mildew pathogen
Source: PLoS Pathog. 2026 Mar 10;22(3):e1014041. doi: 10.1371/journal.ppat.1014041 (PMC13048484; doi:10.1371/journal.ppat.1014041)
Supplement: S2 Table — (XLSX) [file ppat.1014041.s011.xlsx]

## Sheet: TableS2
Primers and PCR conditions used to determine S-AvrRpv10 genotypes in the backcross population
Marker	Primers	Annealing temperature (°C)	Amplicon length in Hap1	Amplicon length in Hap2	Position in the Pv221 assembly	Position in the Pv1419 Hap1 assembly	Position in the Pv1419 Hap2 assembly
QTL-S10-MK1	F: GAAGGAGAAGGTGGCAGCTG R: GGTACATCGTTTTCTGCGCC	60	430	766	P62:222970-223400	Chr16:3946627-3947057	Chr16:4137410-4138176
QTL-S10-MK2	F: GTCGGCTGGGGGAATAAGTA R: TTTCGTGGGATGCTCCAACTT	60	240	199	P62:334960-335200	Chr16:4059313-4059553	Chr16:4258061-4258260
QTL-S10-MK3	F: GTCGAAAGGAAACGTGACCC R: GAGTGGCTCTCGCAAAACTT	55	153	119	P44:344935-345088	Chr16:4405043-4405196	Chr16:4708160-4708279
