# Supplementary material for: Parallel adaptation and admixture drive the evolution of virulence in the grapevine downy mildew pathogen
Source: PLoS Pathog. 2026 Mar 10;22(3):e1014041. doi: 10.1371/journal.ppat.1014041 (PMC13048484; doi:10.1371/journal.ppat.1014041)
Supplement: S3 Table — (XLSX) [file ppat.1014041.s012.xlsx]

## Sheet: TableS3
Primer and probe sequences for the duplex qPCR assay targeting PvTUB and S10-SP6
Gene	PvTUB	S10-SP6
Forward Primer	CAGCCAATTTTCGTAAGTC	GCGCCGAACCTTGTATTCAA
Reverse Primer	CCTTGTACGACATTTGCT	CCTGGTCAAGAGTTTCGTCC
Probe	5’-FAM-TGTCCGGGAAATCGAAGGCAT-BHQ-3'	5’-CY5-AGCCAGAGTTCACATC-BHQ-3'
Amplicon size (pb)	147	138
