# Supplementary material for: Parallel adaptation and admixture drive the evolution of virulence in the grapevine downy mildew pathogen
Source: PLoS Pathog. 2026 Mar 10;22(3):e1014041. doi: 10.1371/journal.ppat.1014041 (PMC13048484; doi:10.1371/journal.ppat.1014041)
Supplement: S1 Data — (XLSX) [file ppat.1014041.s013.xlsx]

## Sheet: DataS1
P. viticola strains referenced in the study. Letters in parentheses indicate previous studies mentioning the strain.
Strain	Country	Location	Host	Host resistance factor	Year of collection	Pathotype	Sequencing data
INRAE-Pv221_1 (a)	France	Blanquefort	Sauvignon	none	2009	avr	PRJNA329579
INRAE-Pv336	Hungary	Eger	Kékfrankos	none	2010	vir3.1	PRJNA644583
INRAE-Pv340_1	Hungary	Tolcsva	Furmint	none	2010	avr	PRJNA644583
INRAE-Pv412_11 (b)	Switzerland	Cugnasco	Regent	Rpv3.1	2010	vir3.1,3.2	PRJNA1095879
INRAE-Pv413_11 (b)	Switzerland	Cugnasco	Regent	Rpv3.1	2010	vir3.1,3.2	PRJNA644583
INRAE-Pv1174_1	Germany	Ihringen	Pinot noir	none	2012	avr	PRJNA644583
INRAE-Pv1238_1	Germany	Pfaffenweiler	Regent	Rpv3.1	2012	vir3.1	PRJNA644583
INRAE-Pv1286_1	Germany	Ehrenkirchen	Pinot noir	none	2012	avr	PRJNA644583
INRAE-Pv1314_1	Germany	Ebringen	Gewurztraminer	none	2012	avr	PRJNA644583
INRAE-Pv1419_1 (b)	Germany	Ihringen	Muscaris	Rpv10	2012	vir3.1,3.2,3.3,10	PRJNA1095879
INRAE-Pv2128_1 (b)	France	Villenave d'Ornon	Chardonnay	none	2013	vir3.2	PRJNA1255592
INRAE-Pv2219_1 (b)	Spain	Sant Sadurni D'Anoia	Chardonnay	none	2013	vir3.2	PRJNA1255592
INRAE-Pv2221_1 (b)	Spain	Sant Sadurni D'Anoia	Chardonnay	none	2013	vir3.2	PRJNA1255592
INRAE-Pv2416_1	Italy	Pianello Val Tidone	Chardonnay	none	2013	avr	PRJNA644583
INRAE-Pv2254_1 (b)	France	Chitry	Chardonnay	none	2013	vir3.2	PRJNA1255592
INRAE-Pv2534_1 (b)	Lebanon	NC	NC	NC	2013	avr	PRJNA1255592
INRAE-Pv2543_1 (b)	Hungary	Pécs	Kozma 5/3	Rpv12	2013	vir3.2,vir12	PRJNA1095879
INRAE-Pv2546_1 (b)	Hungary	Pécs	Bianca	Rpv3.1	2013	vir3.1,3.2	PRJNA1255592
INRAE-Pv2547_1 (b)	Hungary	Pécs	Bianca	Rpv3.1	2013	vir3.1,3.2	PRJNA1255592
INRAE-Pv2578_1 (b)	France	Le Landreau	Chardonnay	none	2013	avr	PRJNA1255592
INRAE-Pv2596_11 (b)	Spain	Agoncillo	Chardonnay	none	2013	vir3.2	PRJNA1255592
INRAE-Pv2664_1 (b)	France	Villenave d'Ornon	Artaban	Rpv1,Rpv3	2013	vir3,1	PRJNA1255592
INRAE-Pv2821_1 (b)	Italy	Piacenza	Chardonnay	none	2014	vir3.2	PRJNA1255592
INRAE-Pv2868_1 (b)	France	Pontèves	Grenache	none	2014	vir3.1	PRJNA1255592
INRAE-Pv2924	Hungary	Pécs	Jazmin	Rpv3.1,Rpv12	2014	vir12	PRJNA1255592
INRAE-Pv2938	Hungary	Pécs	Borsmenta	Rpv1,Rpv12	2014	vir12	PRJNA1255592
INRAE-Pv2955	Hungary	Pécs	Kozma 42544	Rpv12	2014	avr	PRJNA1255592
INRAE-Pv2958	Hungary	Pécs	Andor	Rpv1,Rpv12	2014	vir3.1	PRJNA1255592
INRAE-Pv2959	Hungary	Pécs	Andor	Rpv1,Rpv12	2014	vir3.1	PRJNA1255592
INRAE-Pv2961	Hungary	Pécs	Andor	Rpv1,Rpv12	2014	avr	PRJNA1255592
INRAE-Pv2963	Hungary	Pécs	Jazmin	Rpv3.1,Rpv12	2014	avr	PRJNA1255592
INRAE-Pv2966	Hungary	Pécs	Sylver	Rpv3.1,Rpv12	2014	vir12	PRJNA1255592
INRAE-Pv2967	Hungary	Pécs	Sylver	Rpv3.1,Rpv12	2014	vir3.1,vir12	PRJNA1255592
INRAE-Pv2972	Hungary	Pécs	Sylver	Rpv3.1,Rpv12	2014	vir3.1,vir12	PRJNA1255592
INRAE-Pv3112_1 (b)	France	Gruissan	V. vinifera	none	2015	vir3.2	PRJNA1255592
INRAE-Pv3174_11 (b)	Italy	Pioteda	Nebbiolo	none	2016	vir3.2	PRJNA644583
INRAE-Pv3175_1	Italy	Canevino	Barbera	none	2016	avr	PRJNA644583
INRAE-Pv3190_1 (b)	Georgia	NC	V. vinifera	NA	2016	vir3.2	PRJNA644583
INRAE-Pv3334	France	Rodhilan	V. vinifera	none	2018	avr	PRJNA1255592
INRAE-Pv3337	France	Rodhilan	V. vinifera	none	2018	avr	PRJNA1255592
INRAE-Pv4089_1 (c)	France	Villenave d'Ornon	Regent	Rpv3.1	2018	vir3.1	PRJNA875296
INRAE-Pv4160_1 (c)	France	Villenave d'Ornon	Cabernet-Sauvignon	none	2018	avr	PRJNA875296
INRAE-Pv4742	France	Romagne	Sauvignac	Rpv3.1,Rpv12	2018	avr	PRJNA1255592
INRAE-Pv7219_1	France	Wintzenheim	Opalor	Rpv1,Rpv10	2020	vir10	PRJNA1255592
INRAE-Pv8522_1 = VB (d)	Switzerland	Soyhières	NC	Rpv12	2019	vir3.1,12	PRJNA875296
INRAE-Pv8592	Switzerland	Soyhières	Muscaris	Rpv10	2019	avr	PRJNA1255592
INRAE-Pv8593	Switzerland	Soyhières	Muscaris	Rpv10	2019	avr	PRJNA1255592
INRAE-Pv8786_1	France	Bieujac	Muscaris	Rpv10	2023	avr	PRJNA1255592
INRAE-Pv9113_1	Italy	North-East	Merlot Khorus	Rpv12	2023	vir3.1,vir12	PRJNA1255592
INRAE-Pv9173_1	Italy	North-East	Merlot Khorus	Rpv12	2023	vir3.1,vir12	PRJNA1255592
INRAE-Pv9189_1	Italy	North-East	Cabernet Volos	Rpv12	2023	vir12	PRJNA1255592
INRAE-Pv9239	Germany	Freiburg	Muscaris	Rpv10	2019	vir10	PRJNA1255592
INRAE-Pv9949	Germany	Eichstetten	Solaris	Rpv3.3,Rpv10	2023	vir10	PRJNA1255592
PvCAN1	Canada	Quebec province	Vitis interspecific hybrid	NC	2010	NC	PRJNA1255592
PvCAN2	Canada	Quebec province	Vitis interspecific hybrid	NC	2010	NC	PRJNA1255592
USDA-Pv3	United States	Geneva, NY	V. vinifera x V. doaniana	Rpv33	2021	NC	PRJNA1255592
YL (e)	China	Yangling, Shaanxi province	V.vinifera x V. riparia	NC	NC	NC	PRJNA488341
REFERENCES	doi
(a) Dussert et al 2019	https://doi.org/10.1093/gbe/evz048
(b) Paineau et al 2022	https://doi.org/10.1094/PHYTO-11-21-0458-R
(c) Paineau et al 2024	https://doi.org/10.1111/nph.19861
(d) Wingerter et al 2021	https://doi.org/10.1186/s12870-021-03228-7
(e) Yin et al 2017	https://doi.org/10.1038/hortres.2017.33
