# Supplementary material for: Parallel adaptation and admixture drive the evolution of virulence in the grapevine downy mildew pathogen
Source: PLoS Pathog. 2026 Mar 10;22(3):e1014041. doi: 10.1371/journal.ppat.1014041 (PMC13048484; doi:10.1371/journal.ppat.1014041)
Supplement: S2 Data — (XLSX) [file ppat.1014041.s014.xlsx]

## Sheet: DataS2
Gene annotation in the AvrRpv12 locus.
gene	abbreviation	annotation	GO IDs	GO names
Primary_000017F.g28	P17g28	---NA---
Primary_000017F.g29	P17g29	hypothetical protein
Primary_000017F.g30	P17g30	hypothetical protein
Primary_000017F.g31	P17g31	Zinc C2H2	F:GO:0003676; F:GO:0046872	F:nucleic acid binding; F:metal ion binding
Primary_000017F.g32	P17g32	FYVE-FINGER-CONTAINING RAB5 EFFECTOR PROTEIN RABENOSYN-5-RELATED	P:GO:0000011; C:GO:0010009; C:GO:0005829; P:GO:0034058; P:GO:0006897; F:GO:0017137; P:GO:0006895	P:vacuole inheritance; C:cytoplasmic side of endosome membrane; C:cytosol; P:endosomal vesicle fusion; P:endocytosis; F:Rab GTPase binding; P:Golgi to endosome transport
Primary_000017F.g33	P17g33	WRKY transcription factor 19	C:GO:0016021	C:integral component of membrane
Primary_000017F.g34	P17g34	DNA replication licensing factor	F:GO:0016887; F:GO:0003677; F:GO:0005524; P:GO:0006270; F:GO:0003678; P:GO:0032508; C:GO:0031981; P:GO:0044763; C:GO:0042555; P:GO:0044710	F:ATPase activity; F:DNA binding; F:ATP binding; P:DNA replication initiation; F:DNA helicase activity; P:DNA duplex unwinding; C:nuclear lumen; P:single-organism cellular process; C:MCM complex; P:single-organism metabolic process
Primary_000017F.g35	P17g35	P-type ATPase (P-ATPase) Superfamily
Primary_000017F.g36	P17g36	cysteine desulfurase	C:GO:1990221; F:GO:0031071; P:GO:0006879; C:GO:0005634; F:GO:0030170; P:GO:0070903; P:GO:0044571; C:GO:0005739; P:GO:0002098	C:L-cysteine desulfurase complex; F:cysteine desulfurase activity; P:cellular iron ion homeostasis; C:nucleus; F:pyridoxal phosphate binding; P:mitochondrial tRNA thio-modification; P:[2Fe-2S] cluster assembly; C:mitochondrion; P:tRNA wobble uridine modification
Primary_000017F.g37	P17g37	hypothetical protein PPTG_15400	C:GO:0016021	C:integral component of membrane
Primary_000017F.g38	P17g38	secreted effector peptide	F:GO:0016740	F:transferase activity
Primary_000017F.g39	P17g39	secreted effector peptide
Primary_000017F.g40	P17g40	secreted effector peptide
NA	PVIT_0017314	secreted effector peptide
Primary_000017F.g45	P17g45	secreted effector peptide
Primary_000017F.g46	P17g46	secreted effector peptide
Primary_000017F.g47	P17g47	secreted effector peptide
Primary_000017F.g48	P17g48	---NA---
Primary_000017F.g50	P17g50	GAF domain	F:GO:0046872	F:metal ion binding
Primary_000017F.g51	P17g51	conserved hypothetical protein
Primary_000017F.g52	P17g52	hypothetical protein L915_03169, partial	F:GO:0008270; F:GO:0004181; P:GO:0006508	F:zinc ion binding; F:metallocarboxypeptidase activity; P:proteolysis
Primary_000017F.g53	P17g53	---NA---
Primary_000017F.g54	P17g54	---NA---
Primary_000017F.g55	P17g55	---NA---
Primary_000017F.g56	P17g56	secreted effector peptide
