# Supplementary material for: Parallel adaptation and admixture drive the evolution of virulence in the grapevine downy mildew pathogen
Source: PLoS Pathog. 2026 Mar 10;22(3):e1014041. doi: 10.1371/journal.ppat.1014041 (PMC13048484; doi:10.1371/journal.ppat.1014041)
Supplement: S3 Data — Expression levels are provided for 24, 48 and 72 hours post-inoculation by the avirulent strain Pv221_1. (XLSX) [file ppat.1014041.s015.xlsx]

## Sheet: DataS3
Genes encoding putative secreted proteins in the S-AvrRpv10 locus.
Expression levels are provided for 24, 48 and 72 hours post-inoculation by the avirulent strain Pv221_1 (TPM = Transcripts Per Million).
CDS	length (aa)	dEER motif	LWY fold	% of aa identity between haplotypes in Pv1419_1	Transcripts Per Million at 24 hpi	TPM at 48 hpi	TPM at 72 hpi
Primary_000044F.g73	602	no	no	98.7	25.0521	19.8926	25.4791
Primary_000044F.g79	369	yes	yes	97	47.6557	42.6344	44.6191
Primary_000044F.g80	365	yes	yes	96.4	83.9828	74.5483	54.6756
Primary_000044F.g82	340	yes	yes	premature stop codon in position 75 in Hap2	29.6411	16.4704	21.5557
Primary_000044F.g84	365	yes	yes	97.5	67.1127	142.643	60.2591
Primary_000044F.g88	373	yes	yes	97.1	152.189	78.2239	97.7645
Primary_000044F.g89	374	yes	yes	95.5	190.636	83.4801	120.057
Primary_000044F.g90	368	yes	yes	94.3	14.8763	10.8822	11.084
Primary_000044F.g99	371	yes	yes	98.4	26.5741	28.419	54.0763
Primary_000044F.g103	376	yes	yes	96.5	78.2461	87.4494	61.634
Primary_000044F.g105	384	yes	yes	98.4	19.4714	13.358	18.0085
Primary_000044F.g108	382	yes	yes	98.2	78.9849	68.4697	74.6685
Primary_000044F.g109	373	yes	yes	98.1	47.0785	87.9215	60.5932
Primary_000044F.g110	368	yes	yes	93.5	87.7153	146.337	78.0609
Primary_000044F.g113	389	yes	yes	96.4	38.0477	63.3918	52.6854
Primary_000044F.g115*	280	yes	yes	absent in Hap2	41.0136	23.3012	23.2529
Primary_000044F.g119	128	no	no	absent in Hap2	31.8287	51.524	65.3272
Primary_000044F.g125	401	yes	yes	97.5	895.397	210.877	554.495
Primary_000044F.g127*	374	yes	yes	100	0.990206	1.19979	3.56136
Primary_000044F.g129	341	yes	yes	absent in Hap2	65.1846	14.4389	69.5161
Primary_000044F.g131	373	yes	yes	92.2	87.1867	84.8609	94.4074
Primary_000044F.g133	341	yes	yes	absent in Hap2	0	17.0935	35.4936
Primary_000062F.g46	464	yes	yes	97.4	32.9267	31.3015	39.5043
Primary_000062F.g47	377	yes	yes	98.4	80.947	62.3649	65.7152
Primary_000062F.g48	362	yes	yes	99.7	102.696	183.438	100.91
Primary_000062F.g50	370	yes	yes	98.9	68.7654	59.6607	42.7782
Primary_000062F.g51	335	yes	yes	98.5	84.9266	63.4888	65.3605
Primary_000062F.g52	377	yes	yes	95.8	105.256	105.533	103.968
Primary_000062F.g53	378	yes	yes	premature stop codonin position 159 in Hap2	64.843	50.8664	76.2122
Primary_000062F.g55	230	yes	yes	absent in Hap2	105.282	81.7393	95.2977
Primary_000062F.g56	373	yes	yes	98.1	31.0637	30.6743	29.0332
Primary_000062F.g58	360	yes	yes	97.8	89.0506	69.7512	62.0176
Primary_000062F.g60*	382	yes	yes	97.9	322.564	209.82	152.2
Primary_000062F.g61	464	yes	yes	absent in Hap2	41.6294	35.1497	58.3926
Primary_000062F.g62	370	yes	yes	absent in Hap2	66.1265	48.5427	56.5669
Primary_000062F.g63	350	yes	yes	absent in Hap2	43.9816	33.124	59.4641
Primary_000062F.g66	383	yes	yes	97.9	132.954	84.6683	104.803
Primary_000062F.g67	348	yes	yes	96.6	58.2643	52.0194	39.6926
Primary_000062F.g70	341	yes	yes	absent in Hap2	89.8765	67.5704	71.4456
Primary_000062F.g73	390	yes	yes	98.7	61.9936	46.0966	48.8019
Primary_000062F.g74	352	yes	yes	100	87.0027	55.3083	59.5603
Primary_000062F.g77	383	yes	yes	97.1	51.2184	51.3946	36.3877
Primary_000062F.g81	382	yes	yes	absent in Hap2	48.8672	64.7361	61.7868
Primary_000062F.g85	385	yes	yes	absent in Hap2	36.2432	19.076	20.762
Primary_000062F.g87	366	yes	yes	absent in Hap2	62.4971	79.3718	43.5217
Primary_000062F.g88	383	yes	yes	96.3	94.3882	73.8741	283.682
Primary_000062F.g91*	220	yes	yes	98.5	74.9752	50.7233	80.8833
Primary_000062F.g95	373	yes	yes	93.8	46.9069	30.4085	53.3027
Primary_000062F.g97	341	yes	yes	absent in Hap2	0	0	0
Primary_000062F.g99	320	yes	yes	97.4	119.068	37.68	165.938
*coding sequence adjusted based on the annotation of the first Pv221_1 genome assembly (https://doi.org/10.1093/gbe/evz048)
