# Supplementary material for: Parallel adaptation and admixture drive the evolution of virulence in the grapevine downy mildew pathogen
Source: PLoS Pathog. 2026 Mar 10;22(3):e1014041. doi: 10.1371/journal.ppat.1014041 (PMC13048484; doi:10.1371/journal.ppat.1014041)
Supplement: S4 Data — (XLSX) [file ppat.1014041.s016.xlsx]

## Sheet: DataS4
Presence-Absence Variation of genes encoding putative secreted proteins in the two Pv1419_1 haplotypes.
gene	abbreviation	length (aa)	dEER motif	LWY folds	present only in…	most similar protein sequence in the reference genome (% identity)
Primary_000044F.g115	P44g115	280	yes	1	Hap1 (avirulent)	-
Primary_000044F.g119	P44g119	128	no	0	Hap1	-
Primary_000044F.g129	P44g129	341	yes	2	Hap1	-
Primary_000044F.g133	P44g133	341	yes	2	Hap1	-
Primary_000062F.g55	P62g55	230	yes	2	Hap1	-
Primary_000062F.g61	P62g61	464	yes	4	Hap1	-
Primary_000062F.g62	P62g62	370	yes	4	Hap1	-
Primary_000062F.g63	P62g63	350	yes	1	Hap1	-
Primary_000062F.g70	P62g70	341	yes	2	Hap1	-
Primary_000062F.g81	P62g81	382	yes	3	Hap1	-
Primary_000062F.g85	P62g85	385	yes	3	Hap1	-
Primary_000062F.g87	P62g87	366	yes	3	Hap1	-
Primary_000062F.g97	P62g97	341	yes	2	Hap1	-
Pv1419.Hap2.chr16:4355598-4354501	S10-SP1	366	yes	3	Hap2 (partial virulence)	P44g115 (59.3%)
Pv1419.Hap2.chr16:4386420-4385263	S10-SP2	386	yes	3	Hap2	P44g125 (92%)
Pv1419.Hap2.chr16:4437245-4436115	S10-SP3	377	yes	3	Hap2	P44g103 (94%)
Pv1419.Hap2.chr16:4468725-4469831	S10-SP4	369	yes	3	Hap2	P44g103 (74%)
Pv1419.Hap2.chr16:4492088-4493194	S10-SP5	369	yes	3	Hap2	P44g103 (74%)
Pv1419.Hap2.chr16:4548839-4549837	S10-SP6	333	yes	3	Hap2	P44g131 (75%)
Pv1419.Hap2.chr16:4571080-4572186	S10-SP7	369	yes	3	Hap2	P44g103 (75%)
