# Supplementary material for: Parallel adaptation and admixture drive the evolution of virulence in the grapevine downy mildew pathogen
Source: PLoS Pathog. 2026 Mar 10;22(3):e1014041. doi: 10.1371/journal.ppat.1014041 (PMC13048484; doi:10.1371/journal.ppat.1014041)
Supplement: S5 Data — (XLSX) [file ppat.1014041.s017.xlsx]

## Sheet: DataS5
Genotypes at the S-AvrRPv10 locus obtained by PCR-based amplicon length polymorphism.
"cPv" strains are descendants of Pv412_11 and Pv1419_1 (412x1419 F1 population). "bcPv44" strains are descendants of cPv44_1 and Pv1419_1 (BC-1419 population).
strain	QTL-S10-MK1	QTL-S10-MK2	QTL-S10-MK3
Pv221_1	AA	AA	AA		AA: s10/s10
Pv412_11	AA	AA	AA		AB: S10/s10
Pv1419_1	AB	AB	AB		BB: S10/S10
Pv7219_1	BB	BB	AB
cPv43_1	AA	AA	AA
cPv44_1	AB	AB	AB
cPv156_1	AB	AB	AB
bcPv44_01	AB	AB	AB
bcPv44_02	AB	AB	AB
bcPv44_03	AA	AA	AA
bcPv44_04	BB	BB	BB
bcPv44_05	AA	AA	AA
bcPv44_07	AA	AA	AA
bcPv44_08	AB	AB	AA
bcPv44_09	AB	AB	AB
bcPv44_10	AB	AB	AB
bcPv44_12	AB	AB	AB
bcPv44_13	AB	AB	AB
bcPv44_14	AB	AB	AB
bcPv44_15	AA	AA	AA
bcPv44_16	AA	AA	AB
bcPv44_17	AA	AA	AA
bcPv44_18	AB	AB	AB
bcPv44_19	AA	AA	AA
bcPv44_20	BB	BB	BB
bcPv44_21	AA	AB	AB
bcPv44_22	BB	BB	BB
bcPv44_23	AB	AB	AA
bcPv44_25	AA	AA	AA
bcPv44_26	BB	BB	BB
bcPv44_27	AB	AB	AB
bcPv44_28	AB	AB	AB
bcPv44_29	AA	AA	AA
bcPv44_30	AB	AB	AB
bcPv44_31	AB	AB	AB
bcPv44_33	AA	AA	AA
bcPv44_34	AA	AA	AB
bcPv44_35	AA	AA	AA
bcPv44_36	AB	AB	AB
bcPv44_37	AA	AA	AA
bcPv44_39	AB	BB	BB
bcPv44_40	BB	BB	BB
bcPv44_41	BB	BB	BB
bcPv44_42	BB	BB	BB
bcPv44_43	AB	AB	AB
bcPv44_44	BB	BB	BB
bcPv44_45	AB	AB	AB
bcPv44_46	AB	AB	AB
bcPv44_47	AA	AA	AA
bcPv44_48	AB	AB	AB
bcPv44_49	AA	AA	AA
bcPv44_50	AB	AB	AB
bcPv44_51	AA	AA	AA
bcPv44_52	AA	AA	AA
bcPv44_54	AB	AB	AB
bcPv44_55	AA	AA	AA
bcPv44_56	BB	BB	BB
bcPv44_57	AB	AB	AB
