# Supplementary material for: Parallel adaptation and admixture drive the evolution of virulence in the grapevine downy mildew pathogen
Source: PLoS Pathog. 2026 Mar 10;22(3):e1014041. doi: 10.1371/journal.ppat.1014041 (PMC13048484; doi:10.1371/journal.ppat.1014041)
Supplement: S6 Data — (XLSX) [file ppat.1014041.s018.xlsx]

## Sheet: Data S6
Detection by qPCR of the candidate effector gene S10-SP6 in DNA samples collected in the United States
Sample	Cq Mean Beta Tubuline (control)	Cq Mean S10-SP6 (putative effector)	Species.Host	Cultivar.Host	Country	Subdivision	Site
NCV14	27.8273	29.4278	Vitis vinifera	Petit Verdot	USA	Virginia	Belle Mount
NCV15	25.4193	26.7729	Vitis vinifera	Petit Verdot	USA	Virginia	Belle Mount
NCV26	27.7786	29.1149	Vitis vinifera	Chambourcin	USA	Virginia	Belle Mount
NCV27	28.7936	30.3248	Vitis vinifera	Chardonnay	USA	Virginia	Belle Mount
NCV28	26.8132	28.8373	Vitis vinifera	Chardonnay	USA	Virginia	Belle Mount
NCV37	23.4404	28.7586	Vitis vinifera	Chardonnay	USA	Virginia	Belle Mount
NCV39	25.0473	26.5966	Vitis vinifera	Chardonnay	USA	Virginia	Belle Mount
NCV5	27.6064	28.8733	Vitis vinifera	Chardonnay	USA	Virginia	Belle Mount
NCV61	28.376	30.225	Vitis vinifera	Petit Verdot	USA	Virginia	Belle Mount
NCV79	25.5597	27.3013	Vitis vinifera	Petit Verdot	USA	Virginia	Belle Mount
NCV80	28.423	30.1616	Vitis vinifera	Petit Verdot	USA	Virginia	Belle Mount
NCV62	36.7533	NO AMP	Vitis vinifera	Cabernet Sauvignon	USA	North carolina	Black Wolf
NCV67	26.035	32.3157	Vitis vinifera	Chardonnay	USA	North carolina	Black Wolf
NCV68	24.1639	NO AMP	Vitis vinifera	Chardonnay	USA	North carolina	Black Wolf
NCV69	25.5751	NO AMP	Vitis vinifera	Chardonnay	USA	North carolina	Black Wolf
MSU78	27.3489	NO AMP	Vitis vinifera x labrusca	Niagara	USA	Michigan	Clarksville Research Station
MSU79	26.7419	NO AMP	Vitis vinifera x labrusca	Niagara	USA	Michigan	Clarksville Research Station
MSU82	26.9152	NO AMP	Vitis vinifera x labrusca	Niagara	USA	Michigan	Clarksville Research Station
MSU83	28.3678	NO AMP	Vitis vinifera x labrusca	Niagara	USA	Michigan	Clarksville Research Station
MSU84	27.4279	NO AMP	Vitis vinifera x labrusca	Niagara	USA	Michigan	Clarksville Research Station
MSU85	26.6478	NO AMP	Vitis vinifera x labrusca	Niagara	USA	Michigan	Clarksville Research Station
MSU86	26.4946	NO AMP	Vitis vinifera x labrusca	Niagara	USA	Michigan	Clarksville Research Station
MSU87	26.5732	NO AMP	Vitis vinifera x labrusca	Niagara	USA	Michigan	Clarksville Research Station
MSU88	25.4848	NO AMP	Vitis vinifera x labrusca	Niagara	USA	Michigan	Clarksville Research Station
NCV17	27.4869	31.1484	Vitis vinifera	Cabernet Franc	USA	North Carolina	Creek Side
NCV18	25.7017	29.7041	Vitis vinifera	Cabernet Franc	USA	North Carolina	Creek Side
NCV2	30.7873	35.7302	Vitis vinifera	Chardonnay	USA	North Carolina	Creek Side
NCV52	25.0049	NO AMP	Vitis vinifera	Cabernet Franc	USA	North Carolina	Creek Side
NCV53	25.5007	26.7483	Vitis vinifera	Cabernet Franc	USA	North Carolina	Creek Side
NCV54	23.7973	26.4052	Vitis vinifera	Cabernet Franc	USA	North Carolina	Creek Side
NCV71	26.0164	28.9578	Vitis vinifera	Chardonnay	USA	North Carolina	Creek Side
NCV72	26.1546	33.3016	Vitis vinifera	Chardonnay	USA	North Carolina	Creek Side
NCV75	26.5342	31.5987	Vitis vinifera	Chardonnay	USA	North Carolina	Creek Side
8NY9	34.5539	NO AMP	Vitis riparia	wild Riparia	USA	New York	Geneva
NCV43	32.5849	NO AMP	Vitis vinifera	Cabernet Franc	USA	North Carolina	Grove
NCV44	25.8078	NO AMP	Vitis vinifera	Cabernet Franc	USA	North Carolina	Grove
NCV85	26.391	NO AMP	Vitis vinifera	Cabernet Franc	USA	North Carolina	Grove
NCV86	27.3339	NO AMP	Vitis vinifera	Cabernet Franc	USA	North Carolina	Grove
NCV87	26.7725	NO AMP	Vitis vinifera	Cabernet Franc	USA	North Carolina	Grove
NCV89	26.9768	NO AMP	Vitis vinifera	Nebbiolo	USA	North Carolina	Grove
4NY10	25.2881	26.4665	Vitis vinifera	Sangiovese	USA	New York	Knapp's
4NY14	24.4071	25.4621	Vitis vinifera	Cabernet franc	USA	New York	Knapp's
4NY21	24.6084	25.8055	Vitis vinifera	Cabernet franc	USA	New York	Knapp's
4NY6	26.355	27.9345	Vitis vinifera	Merlot	USA	New York	Knapp's
2NY15	24.5212	NO AMP	Vitis riparia	wild Riparia	USA	New York	Res. South
FLO70	33.6834	NO AMP	Vitis aestivalis	wild aestivalis	USA	Florida	Road
FLO71	31.2875	NO AMP	Vitis aestivalis	wild aestivalis	USA	Florida	Road
FLO73	29.8336	NO AMP	Vitis aestivalis	wild aestivalis	USA	Florida	Road
6NY1	24.7326	NO AMP	Vitis vinifera	Cabernet franc	USA	New York	Sheldrake
6NY4	23.3965	24.3888	Vitis vinifera	Cabernet franc	USA	New York	Sheldrake
6NY7	21.8044	22.2451	Vitis vinifera	Cabernet franc	USA	New York	Sheldrake
NCV45	26.5084	31.3226	Vitis vinifera	Viognier	USA	North carolina	Surry Community College
NCV46	31.9945	34.3744	Vitis vinifera	Chardonnay	USA	North carolina	Surry Community College
NCV48	26.8321	NO AMP	Vitis vinifera	Traminette	USA	North carolina	Surry Community College
NCV49	26.7631	33.9565	Vitis vinifera	Chardonnay	USA	North carolina	Surry Community College
NCV50	24.9516	36.8318	Vitis vinifera	Viognier	USA	North carolina	Surry Community College
NCV51	25.3746	33.2312	Vitis vinifera	Traminette	USA	North carolina	Surry Community College
NCV55	33.3494	37.1844	Vitis vinifera	Viognier	USA	North carolina	Surry Community College
NCV56	23.581	26.9421	Vitis vinifera	Traminette	USA	North carolina	Surry Community College
NCV57	23.5772	32.3892	Vitis vinifera	Viognier	USA	North carolina	Surry Community College
NCV58	24.9796	31.9958	Vitis vinifera	Sangiovese	USA	North carolina	Surry Community College
NCV59	24.7097	29.7826	Vitis vinifera	Sangiovese	USA	North carolina	Surry Community College
NCV6	27.7939	35.6823	Vitis vinifera	Sangiovese	USA	North Carolina	Surry Community College
NCV60	23.7253	28.8465	Vitis vinifera	Traminette	USA	North carolina	Surry Community College
NCV65	24.5123	26.905	Vitis vinifera	Sangiovese	USA	North carolina	Surry Community College
NCV7	29.932	35.2262	Vitis vinifera	Viognier	USA	North Carolina	Surry Community College
MSU246	28.2453	NO AMP	Vitis vinifera x labrusca	Concord	USA	Michigan	Trevor Nichols
MSU247	26.2787	NO AMP	Vitis vinifera x labrusca	Concord	USA	Michigan	Trevor Nichols
MSU249	26.6196	NO AMP	Vitis vinifera x labrusca	Concord	USA	Michigan	Trevor Nichols
MSU251	24.4875	33.1593	Vitis vinifera x labrusca	Concord	USA	Michigan	Trevor Nichols
MSU259	29.9944	31.1258	Vitis aestivalis	wild aestivalis	USA	Michigan	Trevor Nichols
MSU260	29.4171	30.4269	Vitis aestivalis	wild aestivalis	USA	Michigan	Trevor Nichols
MSU262	36.7924	38.0117	Vitis aestivalis	wild aestivalis	USA	Michigan	Trevor Nichols
MSU263	30.5288	31.5937	Vitis aestivalis	wild aestivalis	USA	Michigan	Trevor Nichols
MSU264	31.1375	32.2795	Vitis aestivalis	wild aestivalis	USA	Michigan	Trevor Nichols
MSU10	26.422	NO AMP	Vitis vinifera x labrusca	Niagara	USA	Michigan	Trevor Nichols MSU Research Station
MSU11	27.3116	NO AMP	Vitis vinifera x labrusca	Niagara	USA	Michigan	Trevor Nichols MSU Research Station
MSU12	27.1616	NO AMP	Vitis vinifera x labrusca	Niagara	USA	Michigan	Trevor Nichols MSU Research Station
MSU24	27.2516	NO AMP	Vitis vinifera x labrusca	Niagara	USA	Michigan	Trevor Nichols MSU Research Station
MSU25	28.1915	NO AMP	Vitis vinifera x labrusca	Niagara	USA	Michigan	Trevor Nichols MSU Research Station
MSU26	26.058	NO AMP	Vitis vinifera x labrusca	Niagara	USA	Michigan	Trevor Nichols MSU Research Station
MSU28	27.1537	NO AMP	Vitis vinifera x labrusca	Niagara	USA	Michigan	Trevor Nichols MSU Research Station
MSU13	27.7392	NO AMP	Vitis vinifera x labrusca	Niagara	USA	Michigan	Trevor Nichols MSU Research Station
MSU14	28.5512	NO AMP	Vitis vinifera x labrusca	Niagara	USA	Michigan	Trevor Nichols MSU Research Station
MSU15	26.4122	NO AMP	Vitis vinifera x labrusca	Niagara	USA	Michigan	Trevor Nichols MSU Research Station
MSU16	26.4737	NO AMP	Vitis vinifera x labrusca	Niagara	USA	Michigan	Trevor Nichols MSU Research Station
MSU17	27.1884	NO AMP	Vitis vinifera x labrusca	Niagara	USA	Michigan	Trevor Nichols MSU Research Station
MSU18	26.0433	NO AMP	Vitis vinifera x labrusca	Niagara	USA	Michigan	Trevor Nichols MSU Research Station
MSU19	32.3192	NO AMP	Vitis vinifera x labrusca	Niagara	USA	Michigan	Trevor Nichols MSU Research Station
MSU20	27.4627	NO AMP	Vitis vinifera x labrusca	Niagara	USA	Michigan	Trevor Nichols MSU Research Station
MSU21	27.7317	NO AMP	Vitis vinifera x labrusca	Niagara	USA	Michigan	Trevor Nichols MSU Research Station
MSU22	27.6201	NO AMP	Vitis vinifera x labrusca	Niagara	USA	Michigan	Trevor Nichols MSU Research Station
MSU23	28.1499	NO AMP	Vitis vinifera x labrusca	Niagara	USA	Michigan	Trevor Nichols MSU Research Station
CHN10845	26.2133	NO AMP	NC (resistant cultivar)	JINGYAN	China	Beijing	Beijing
CHN10846	25.8161	NO AMP	NC (resistant cultivar)	JINGYAN	China	Beijing	Beijing
CHN10847	28.5474	NO AMP	NC (resistant cultivar)	JINGYAN	China	Beijing	Beijing
CHN10848	28.925	NO AMP	NC (resistant cultivar)	JINGYAN	China	Beijing	Beijing
CHN10849	26.7213	NO AMP	NC (resistant cultivar)	06-18-9	China	Beijing	Beijing
CHN10850	26.4186	NO AMP	NC (resistant cultivar)	06-18-9	China	Beijing	Beijing
CHN10851	28.3685	NO AMP	NC (resistant cultivar)	06-18-9	China	Beijing	Beijing
CHN10852	26.3045	NO AMP	NC (resistant cultivar)	05-1-418	China	Beijing	Beijing
CHN10853	27.8149	NO AMP	NC (resistant cultivar)	05-1-418	China	Beijing	Beijing
CHN10854	27.5896	NO AMP	NC (resistant cultivar)	05-1-418	China	Beijing	Beijing
